# Supplementary material for: Genome-Wide Identification of the CCCH Gene Family and Functional Exploration of MdC3H49 Under Drought Stress Response in Apple (Malus domestica)
Source: Plants (Basel). 2026 Apr 21;15(8):1270. doi: 10.3390/plants15081270 (PMC13120152; doi:10.3390/plants15081270)
Supplement: Supplementary file 1 [file plants-15-01270-s001.zip]

Archive with 4 entries (3 files):
- plants-4250967-supplementary/Figure Supplement.pdf
- plants-4250967-supplementary/TableS1.xls
- plants-4250967-supplementary/TableS2.xlsx
- plants-4250967-supplementary/
