# Supplementary material for: Genome-Wide Identification of the CCCH Gene Family and Functional Exploration of MdC3H49 Under Drought Stress Response in Apple (Malus domestica)
Source: Plants (Basel). 2026 Apr 21;15(8):1270. doi: 10.3390/plants15081270 (PMC13120152; doi:10.3390/plants15081270)
Supplement: Supplementary file 1 [file plants-15-01270-s001.zip › plants-4250967-supplementary/TableS1.xls]

## Sheet: Sheet1
TableS1.The information of apple C3H gene family genes
Sequence ID	Raw ID	Number of Amino Acid	Molecular Weight	Theoretical pI	Instability Index	Aliphatic Index	Grand Average of Hydropathicity
MdC3H01	mRNA:MD01G0002100	881	98542.1	9.26	56.44	54.79	-1.018
MdC3H02	mRNA:MD01G0158900	434	47105.3	8.11	29.31	73.18	-0.213
MdC3H03	mRNA:MD01G0123800	440	48584.2	6.53	58.48	67.7	-0.458
MdC3H04	mRNA:MD01G0086400	471	52147.2	8.54	67.53	52.46	-0.832
MdC3H05	mRNA:MD02G0031800	340	38321.9	6.64	52.85	54.21	-0.844
MdC3H06	mRNA:MD02G0115800	1432	157639	5.69	49.74	64.48	-0.726
MdC3H07	mRNA:MD02G0167100	539	59209.8	9.19	34.13	79.61	-0.228
MdC3H08	mRNA:MD02G0058600	405	44316.6	6.56	72	52.49	-0.615
MdC3H09	mRNA:MD03G0014000	304	32244.4	9.34	41.25	46.02	-0.588
MdC3H10	mRNA:MD03G0140800	685	75280.1	5.92	55.18	73.08	-0.508
MdC3H11	mRNA:MD03G0140900	659	73570.1	6.32	54.23	67.51	-0.549
MdC3H12	mRNA:MD03G0153900	556	63384.2	6.21	54.46	69.3	-0.561
MdC3H13	mRNA:MD03G0056900	707	77278.2	5.62	53.31	61.19	-0.56
MdC3H14	mRNA:MD03G0144100	659	72471.7	6.16	59.66	70.44	-0.33
MdC3H15	mRNA:MD03G0229300	579	62410.5	8.8	58.4	66.68	-0.335
MdC3H16	mRNA:MD03G0228800	456	50551.8	9.1	63.41	73.9	-0.276
MdC3H17	mRNA:MD03G0226300	146	16361.6	9.02	43.29	48.08	-0.58
MdC3H18	mRNA:MD03G0229400	102	11413.1	9.1	56.34	48.82	-0.42
MdC3H19	mRNA:MD03G0112800	97	10736.4	8.88	58.75	76.29	-0.094
MdC3H20	mRNA:MD03G0111600	315	37207.2	9.52	90.53	47.37	-1.305
MdC3H21	mRNA:MD03G0111400	53	6057.06	9.57	50.9	68.11	-0.323
MdC3H22	mRNA:MD03G0060000	468	55417.2	8.56	80.81	40.43	-1.837
MdC3H23	mRNA:MD03G0097100	807	88263.6	5.42	51.77	74.71	-0.468
MdC3H24	mRNA:MD04G0185800	443	47874	8.39	58.55	54.47	-0.439
MdC3H25	mRNA:MD04G0000200	261	28794.9	8.99	46.28	51.26	-0.814
MdC3H26	mRNA:MD05G0262500	817	90535.8	5.15	56.25	64.32	-0.769
MdC3H27	mRNA:MD05G0044400	129	14439.6	8.57	36.11	70.16	0.09
MdC3H28	mRNA:MD06G0030100	344	37784.7	6.83	48.07	52.73	-0.789
MdC3H29	mRNA:MD06G0129100	548	60300.8	4.68	63.26	49.45	-1.013
MdC3H30	mRNA:MD06G0120600	102	11295	8.7	54.38	78.24	-0.037
MdC3H31	mRNA:MD06G0080100	52	5788.56	8.37	42.42	41.15	-0.531
MdC3H32	mRNA:MD06G0129000	972	111482	9.11	59.39	53.97	-1.402
MdC3H33	mRNA:MD06G0001600	290	34517.4	9.72	75.42	51.79	-1.235
MdC3H34	mRNA:MD07G0218400	434	47228.3	7.18	29.65	73.85	-0.235
MdC3H35	mRNA:MD07G0183600	654	72010	7.21	58.21	63.44	-0.569
MdC3H36	mRNA:MD07G0205200	287	33241.5	8.34	42.29	51.43	-0.702
MdC3H37	mRNA:MD07G0145000	581	64823.8	8.64	61.8	60	-0.71
MdC3H38	mRNA:MD08G0064900	372	41062.2	8.44	61.34	50.38	-0.677
MdC3H39	mRNA:MD08G0044500	504	55735.2	5.08	43.93	77.26	-0.678
MdC3H40	mRNA:MD08G0133200	109	12480.7	8.54	50.16	79.63	-0.026
MdC3H41	mRNA:MD09G0107700	571	65031.6	6.41	56.61	75.64	-0.501
MdC3H42	mRNA:MD09G0209900	439	48517.8	6.43	69.14	52.05	-0.65
MdC3H43	mRNA:MD09G0100500	462	50434.7	8.74	55.94	54.44	-0.639
MdC3H44	mRNA:MD09G0155200	508	57523.7	9.36	45.89	65.81	-0.89
MdC3H45	mRNA:MD09G0025500	994	108038	6.01	52.35	64.51	-0.746
MdC3H46	mRNA:MD10G0185000	498	54111.6	7.99	45.74	64.36	-0.345
MdC3H47	mRNA:MD10G0092100	97	10897.5	8.34	60.05	72.27	-0.201
MdC3H48	mRNA:MD10G0246300	589	65305.6	4.96	72.18	63.24	-0.776
MdC3H49	mRNA:MD11G0014900	302	31958	9.32	38.15	46.29	-0.612
MdC3H50	mRNA:MD11G0206100	135	14495.2	6.14	21.1	63.63	-0.675
MdC3H51	mRNA:MD11G0152300	662	72799.9	5.64	56.28	68.7	-0.549
MdC3H52	mRNA:MD11G0060100	692	75068.9	5.41	57	60.26	-0.504
MdC3H53	mRNA:MD11G0246900	472	50601.9	8.96	57.38	63.43	-0.389
MdC3H54	mRNA:MD11G0123700	310	36635.4	9.47	76.29	46.26	-1.316
MdC3H55	mRNA:MD11G0063000	409	48263.4	8.4	71.69	38.88	-1.765
MdC3H56	mRNA:MD11G0106300	829	90593.5	5.56	49.7	76.96	-0.445
MdC3H57	mRNA:MD12G0051300	301	31400.2	9.39	46.69	46.78	-0.61
MdC3H58	mRNA:MD12G0057400	736	79954.3	6.16	63.61	69.48	-0.476
MdC3H59	mRNA:MD12G0218200	447	48378.7	8.69	61.03	57.05	-0.417
MdC3H60	mRNA:MD12G0016100	325	38076.9	9.48	77.96	44.43	-1.363
MdC3H61	mRNA:MD12G0075800	134	15749.7	5.4	47.11	67.69	-0.714
MdC3H62	mRNA:MD13G0009100	203	21898.9	8.83	53.38	54.88	-0.552
MdC3H63	mRNA:MD13G0151200	472	50211.9	8.62	70.65	52.25	-0.549
MdC3H64	mRNA:MD14G0051700	298	31098.9	9.31	41.14	47.92	-0.588
MdC3H65	mRNA:MD14G0184600	1060	117487	8.9	66.98	60.08	-0.803
MdC3H66	mRNA:MD14G0059600	731	79555.6	5.91	62.56	66.87	-0.496
MdC3H67	mRNA:MD14G0144500	638	70305.3	4.79	60.31	60.38	-0.861
MdC3H68	mRNA:MD14G0144300	536	59569.3	4.98	67.32	64.2	-0.751
MdC3H69	mRNA:MD14G0144400	384	43192.8	7.5	58.65	42.89	-1.185
MdC3H70	mRNA:MD14G0144100	517	58708.5	5.68	65.41	58.1	-0.973
MdC3H71	mRNA:MD14G0013500	325	37963.7	9.48	80.75	44.74	-1.362
MdC3H72	mRNA:MD15G0154800	340	38275.8	7.59	43.76	53.32	-0.85
MdC3H73	mRNA:MD15G0218800	791	85161.2	5.08	52.7	50.43	-0.915
MdC3H74	mRNA:MD15G0292300	944	105435	9.11	53.41	58.88	-0.954
MdC3H75	mRNA:MD15G0175600	397	43617.7	6.86	73.67	50.1	-0.682
MdC3H76	mRNA:MD15G0054300	369	40708.8	8.44	62.77	50.51	-0.632
MdC3H77	mRNA:MD15G0374500	288	33228.3	5.41	60.04	59.34	-1.152
MdC3H78	mRNA:MD15G0182800	1041	113120	5.61	46.84	61.79	-0.773
MdC3H79	mRNA:MD15G0116700	2050	225143	8.76	46.25	64.5	-0.776
MdC3H80	mRNA:MD16G0007500	557	62124.2	8.7	56.28	62.69	-0.928
MdC3H81	mRNA:MD16G0006100	464	52790.4	6.29	65.19	64.38	-0.771
MdC3H82	mRNA:MD16G0152300	476	50651.5	8.62	67.54	55.29	-0.513
MdC3H83	mRNA:MD17G0100300	571	65217.5	6.17	52.92	72.38	-0.54
MdC3H84	mRNA:MD17G0200800	439	48075.6	7.87	68.13	55.17	-0.567
MdC3H85	mRNA:MD17G0093800	461	50245.2	8.77	61.21	51.58	-0.667
