# Supplementary material for: Genome-Wide Identification of the CCCH Gene Family and Functional Exploration of MdC3H49 Under Drought Stress Response in Apple (Malus domestica)
Source: Plants (Basel). 2026 Apr 21;15(8):1270. doi: 10.3390/plants15081270 (PMC13120152; doi:10.3390/plants15081270)
Supplement: Supplementary file 1 [file plants-15-01270-s001.zip › plants-4250967-supplementary/TableS2.xlsx]

## Sheet: Sheet1
TableS2.All the used Primers.
Experiment	Primer Name	Sequence (5'-3')
Daul-LUC	pGreenⅡ0800-MdP5CS:Pro-F	ACCGGGCCCCCCCTCGAGACCGGGCCCCCCCTCGAG
	pGreenⅡ0800-MdP5CS:Pro-R	TCTAGAACTAGTGGATCCTCTAGAACTAGTGGATCC
	pGreenⅡ62SK-MdC3H49-F	GATACCGTCGACCTCGAGATGGAGTTCGGAGGAGGTGG
	pGreenⅡ62SK-MdC3H49-R	CAGCGTACCGAATTGGTACCCATCCCCGACCTGCGCAACT
Y1H	pGADT7-MdC3H49-F	TACCAGATTACGCTCATATGATGGACTCTGTGGATCCTACG
	pGADT7-MdC3H49-R	AGCTCGAGCTCGATGGATCCACAAGGACCTGCTTAGTTCC
	pHIS2-MdP5CS:Pro-F	ACGACTCACTATAGGGCGAATTCACGACTCACTATAGGGCGAATTC
	pHIS2-MdP5CS:Pro-R	ATTCGCGAACGCGTGAGCTCATTCGCGAACGCGTGAGCTC
RT-qPCR	qMdP5CS-F	TTTGATGGGAAGGCTTGTGC
	qMdP5CS-R	AACAGCGACTTCACGGTTTC
	qMdC3H49-R	GTGTAACAAGTACAACACA
	qMdC3H49-R	CCCCCTGTACGAGGATC
	MdActin-F	GGATTTGCTGGTGATGATGCT
	MdActin-R	AGTTGCTCACTATGCCGTGC
	qMdC3H12-F	TGTGTTTTGCTTATCGGTT
	qMdC3H12-R	GGGTTTTTGAGTTGGAAAAG
	qMdC3H13-F	CTGTTTGGTTCTTGAGAAAA
	qMdC3H13-R	TTAAACTCAATTCTTCTACTT
	qMdC3H17-F	GCTTCGTTTGAGCTCGATTT
	qMdC3H17-R	TAAAATTCACCCCCAAACCA
	qMdC3H20-F	AAGCCCAGCGTCAGCCCCAC
	qMdC3H20-R	AAGTGCCTCTGCATCTGGCG
	qMdC3H27-F	TTGTTCAATATCCGGTTG
	qMdC3H27-R	AGCACAAATCGAGCTCAAACGA
	qMdC3H29-F	CCCGAAACCCCCAGCACCAAT
	qMdC3H29-R	TCCAGTTTATGAAGCTCGTC
	qMdC3H33-F	AAATCTGCTATCGGGAATTA
	qMdC3H33-R	TGCTGTGCTGCAATGACCA
	qMdC3H39-F	ACAGCCATGGCAGACGAGGAA
	qMdC3H39-R	GGTATTGCTGGGCTCAGAG
	qMdC3H42-F	CCCCAAGAATTTCCCTCTTCTG
	qMdC3H42-R	TCAGAGCCGGTGTTGCAGGG
	qMdC3H53-F	GCGAAGCCAAAAAGGGCAA
	qMdC3H53-R	TGAGAGAGAGAGCGGCGAC
	qMdC3H57-F	GTTGGATTCGTTTTGGATCTC
	qMdC3H57-R	GAAGCCGCCATTAGAGTGAA
	qMdC3H60-F	CCCTTCTACTTCAAGATCGGAG
	qMdC3H60-R	TTGGAGAGGAGGAGGGTGGG
	qMdC3H69-F	AAGGGGTATGTTGAGAATGA
	qMdC3H69-R	AAAGTGACTTAGATGTGAAGA
	qMdC3H80-F	TGGAATCGATCTGATTCCGT
	qMdC3H80-R	CTGCTGCGGCGGTTTCTGTT
	qAtBAM4-F	TCTGAGGCAGGGTTGAAGTT
	qAtBAM4-R	TGACGTCTCCAATCTCTCGGA
	qAtP5CS1-F	GAGGCTGGGTTGGAAGAGTC
	qAtP5CS1-R	AAACACGGCCGATTGGATCT
	qAtABI5-F	CAATAAGAGAGGGATAGCGAACGAG
	qAtABI5-R	CGTCCATTGCTGTCTCCTCCA
	qAtSOD1-F	GGTAGGGCTGTTGTTGTCCA
	qAtSOD1-R	CCAGTAGCCAGGCTGAGTTC
	qAtSAG21-F	TCTTCCGACGTGGTTATGCG
	qAtSAG21-R	CATCACAGCCGAAGCAACAG
	qAtNCED3-F	AGGTCGTGTGAGTTCTTATG
	qAtNCED3-R	CACTGGTAAATCTCGCTCTC
Subcellular localization	pCAMBIA1302-GFP-MdC3H49-R	GGGGACTCTTGACCATGGtaATGGAGTTCGGAGGAGGTGG
	pCAMBIA1302-GFP-MdC3H49-R	CTCACCATCCTAGGACTAgtCATCCCCGACCTGCGCAACT
